# Supplementary material for: Nutrition and Sensory Evaluation of Solid-State Fermented Brown Rice Based on Cluster and Principal Component Analysis
Source: Foods. 2022 May 25;11(11):1560. doi: 10.3390/foods11111560 (PMC9180828; doi:10.3390/foods11111560)
Supplement: Supplementary file 1 [file foods-11-01560-s001.zip]

Archive with 1 entries (1 files):
- foods-1699633-supplementary.pdf
